# Supplementary material for: Solar pacing of storm surges, coastal flooding and agricultural losses in the Central Mediterranean
Source: Sci Rep. 2016 Apr 29;6:25197. doi: 10.1038/srep25197 (PMC4850431; doi:10.1038/srep25197)
Supplement: Supplementary Dataset 1 [file srep25197-s2.xls]

## Sheet: Raw data pollen
RAW COUNTS - POLLEN
		Backshore scrubs																		Phrygana						Coastal shrubland											Fen trees					Wet forbs							Open forest
Depth (upper)	Age cal BP	Apiaceae	Artemisia	Asteraceae	Brassicaceae	Caryophyllaceae	Chenopodiaceae	Convolvulaceae	Ephedra	Euphorbiaceae	Fabaceae	Lamiaceae	Liliaceae	Matthiola	Medicago	Papaveraceae	Poaceae	Polygonum	Rubiaceae	Cistus	Ericaceae	Helianthemum	Juniperus	Pistacia	Phillyrea	Lonicera	Mercurialis	Paliurus	Pinus	Quercus ilex	Sanguisorba	Sarcopoterium	Scabiosa	Teucrium	Thymelaceae	Valerianaceae	Alnus	Betula	Populus	Salix	Ulmus	Campanulaceae	Primulaceae	Ranunculaceae	Scrofulariaceae	Solanaceae	Thalictrum	Urticaceae	Carpinus betulus
60	0	3	5	3	3	5	2	4	1	4	7	4	5	1	1	3	12	1	0	14	10	12	16	9	20	2	2	2	16	26	2	4	4	3	3	7	2	2	3	2	4	4	3	5	3	3	4	6	5
75	21.3462	14	16	14	10	11	11	5	8	10	10	8	9	4	5	6	16	4	2	10	9	11	14	8	13	1	1	1	12	19	1	3	3	2	2	5	2	2	3	2	4	4	3	5	3	3	4	6	4
90	42.6923	3	4	5	2	0	5	0	0	0	0	1	1	0	0	0	10	1	0	15	12	14	17	11	16	4	4	4	17	23	4	4	5	4	4	6	3	3	4	3	5	5	4	6	4	4	5	7	5
100	56.9231	4	5	6	3	1	9	0	1	0	1	2	2	0	0	1	12	3	1	14	11	13	15	10	13	3	3	3	15	19	3	3	4	3	3	5	1	1	1	1	2	4	3	5	3	3	4	6	4
110	71.1538	7	8	9	6	4	12	3	5	3	3	5	4	1	2	5	14	5	3	13	10	12	14	9	11	2	2	2	14	18	2	2	3	2	2	4	0	0	0	0	0	3	2	2	2	1	2	4	4
120	85.3846	12	13	14	11	9	17	8	10	8	8	10	9	5	6	10	17	10	8	10	8	9	10	7	7	1	1	0	12	11	1	1	1	1	0	3	0	0	0	0	0	3	2	2	2	1	2	4	3
135	106.731	10	12	13	10	7	15	7	8	6	7	8	7	4	5	9	15	9	7	12	11	11	14	11	12	3	6	2	18	23	5	5	4	4	5	6	0	0	0	0	0	4	3	3	3	2	3	5	5
140	113.846	9	10	12	6	5	14	6	6	5	6	7	6	3	4	8	14	8	6	15	12	14	16	14	14	4	7	3	19	24	6	6	5	5	6	7	3	3	2	2	5	10	9	9	8	8	8	10	6
155	135.192	10	11	13	7	6	15	7	7	6	7	8	7	4	5	9	15	9	7	14	11	13	15	13	13	3	5	2	18	22	4	4	4	4	4	5	2	2	1	1	4	9	8	8	7	7	7	9	5
170	156.538	4	5	7	4	6	8	6	5	4	5	6	5	4	5	7	11	5	5	15	13	14	17	14	17	5	9	4	22	27	8	8	7	7	8	9	2	1	3	1	3	8	5	6	4	4	4	6	7
180	170.769	8	10	12	6	5	14	6	6	5	6	7	6	3	4	8	14	8	6	14	11	13	15	13	13	3	5	2	18	22	4	4	4	4	4	5	3	3	2	2	5	10	9	9	8	8	8	10	6
190	185	7	9	10	5	4	10	4	4	3	5	5	4	2	3	7	10	7	5	16	13	15	17	15	15	5	7	4	20	24	6	6	6	6	6	7	2	1	2	1	4	12	10	10	9	9	9	12	7
205	226.25	8	10	12	6	5	14	6	6	5	6	7	6	3	4	8	14	8	6	14	11	13	15	13	13	3	5	2	18	22	4	4	4	4	4	5	3	3	2	2	5	10	9	9	8	8	8	10	6
220	267.5	14	13	15	11	10	19	9	10	8	9	10	10	6	7	11	19	10	8	10	8	9	10	7	7	1	1	0	12	11	1	1	1	1	0	3	0	0	0	0	0	3	2	2	2	1	2	4	3
230	295	9	11	13	7	6	15	7	7	6	7	8	7	4	5	9	15	9	7	14	11	13	15	13	13	3	5	2	18	22	4	4	4	4	4	5	2	2	1	1	4	8	8	8	7	7	7	9	5
240	308.75	8	10	12	6	5	14	6	6	5	6	7	6	3	4	8	14	8	6	14	11	13	15	13	13	3	5	2	18	22	4	4	4	4	4	5	3	3	2	2	5	10	9	9	8	8	8	10	6
250	322.5	9	11	13	7	6	15	7	7	6	7	8	7	4	5	9	15	9	7	16	13	15	17	15	15	5	7	4	20	24	6	6	6	6	6	7	1	0	1	0	3	9	7	7	6	6	6	9	6
260	336.25	7	9	10	5	4	10	4	4	3	5	5	4	2	3	7	10	7	5	16	13	15	17	15	15	5	7	4	20	24	6	6	6	6	6	7	2	1	2	1	4	12	10	10	9	9	9	12	7
270	350	8	10	11	6	5	11	5	5	4	6	6	5	3	4	8	11	8	6	15	12	14	16	14	14	4	6	3	19	23	5	5	5	5	5	6	2	1	2	1	4	11	9	9	8	8	8	11	6
280	436.833	1	2	4	1	2	2	2	1	1	2	2	1	1	1	2	7	1	1	14	11	13	15	13	13	3	5	2	18	22	4	4	4	4	4	5	5	3	6	3	7	11	9	9	8	8	8	11	8
290	523.667	3	4	6	3	5	7	5	4	3	4	5	4	3	4	6	10	4	4	17	14	15	19	15	19	6	10	5	24	28	9	10	8	8	9	10	2	1	3	1	3	9	6	7	5	5	5	7	7
300	610.5	4	5	7	4	6	8	6	5	4	5	6	5	4	5	7	11	5	5	15	13	13	17	14	17	5	9	4	22	27	8	8	7	7	8	9	2	1	3	1	3	8	5	6	4	4	4	6	7
310	697.333	14	16	19	9	15	18	12	11	10	12	11	13	9	11	14	22	11	10	15	13	13	17	14	17	5	9	4	22	27	8	8	7	7	8	9	0	0	0	0	0	7	4	5	3	3	3	5	6
320	784.167	8	9	11	8	10	12	10	9	8	9	10	9	8	9	11	15	9	9	14	12	12	16	13	16	4	8	3	21	26	7	7	6	6	7	8	0	0	0	0	0	8	5	6	4	4	4	6	6
330	871	3	4	6	3	5	7	5	4	3	4	5	4	3	4	6	10	4	4	12	11	11	14	11	14	3	6	2	18	23	5	5	4	4	5	6	2	1	3	2	3	8	5	6	4	4	4	6	7
340	957.833	13	14	14	10	13	18	9	8	9	9	9	10	8	8	9	16	9	8	12	11	11	14	11	14	3	6	2	18	23	5	5	4	4	5	6	0	0	0	0	0	4	2	3	0	0	0	0	5
350	1044.67	11	10	9	8	10	14	7	6	7	7	7	8	6	6	7	12	6	6	13	12	12	15	12	15	4	7	3	19	24	6	6	5	5	6	7	0	0	0	0	0	4	2	3	0	0	0	0	6
360	1131.5	16	15	16	13	13	21	11	9	10	11	11	11	9	8	10	16	9	9	11	10	10	11	10	13	3	6	1	17	20	4	4	3	3	4	5	0	0	0	0	0	4	2	3	0	0	0	0	6
370	1218.33	9	11	10	9	10	13	9	7	7	8	8	9	7	7	8	13	7	7	12	11	11	12	11	14	4	7	2	18	21	5	5	4	4	5	6	3	0	1	0	2	7	4	6	0	0	0	3	7
380	1305.17	4	3	4	4	5	8	4	3	4	4	4	5	3	3	4	9	4	4	12	11	11	12	11	14	4	7	2	18	21	5	5	4	4	5	6	4	1	2	1	3	9	6	8	2	1	1	5	9
390	1392	0	0	0	0	0	1	0	0	1	0	1	1	0	0	0	5	0	0	10	9	9	10	7	10	2	4	1	15	14	2	2	2	1	2	3	8	4	6	6	8	12	9	12	5	3	3	8	10
400	1478.83	1	1	1	1	1	2	1	1	2	1	2	2	1	1	1	6	1	1	13	12	12	13	10	13	4	6	3	16	17	5	5	4	4	5	6	5	1	2	2	5	11	8	11	4	2	2	7	6
410	1565.67	0	0	0	0	0	0	0	0	0	0	0	0	0	0	0	4	0	0	11	10	10	11	8	11	2	4	1	14	15	3	3	2	2	3	4	11	3	6	4	11	11	8	11	4	2	2	7	7
420	1652.5	0	0	0	0	0	0	0	0	0	0	0	0	0	0	0	4	0	0	14	12	12	15	10	13	4	6	3	17	20	6	4	4	4	5	6	4	1	4	1	4	13	10	13	6	4	4	9	7
430	1739.33	0	0	0	0	0	0	0	0	0	0	0	0	0	0	0	4	0	0	10	8	5	10	4	8	2	4	1	13	14	4	2	3	3	3	2	9	4	6	4	7	13	10	13	6	4	4	9	8
440	1826.17	0	0	0	0	0	0	0	0	0	0	0	0	0	0	0	4	0	0	14	13	11	16	9	13	4	8	4	18	21	6	6	6	6	6	5	4	2	4	2	4	11	8	11	4	2	2	5	10
450	1913	0	0	0	0	0	0	0	0	0	0	0	0	0	0	0	4	0	0	10	9	6	11	4	9	3	4	0	15	13	3	2	4	3	3	3	10	7	10	6	11	18	15	25	10	8	6	20	12
460	1999.83	0	0	0	0	0	0	0	0	0	0	0	0	0	0	0	4	0	0	11	8	9	14	6	11	6	6	2	17	18	4	4	6	4	5	6	8	6	8	4	10	17	13	22	9	7	5	16	11
470	2086.67	0	0	0	0	0	0	0	0	0	0	0	0	0	0	0	4	0	0	9	7	7	11	4	8	5	5	0	16	17	3	3	4	2	3	4	6	5	7	3	8	15	11	19	7	6	7	15	11
480	2173.5	2	3	3	4	3	5	3	1	3	2	2	3	3	2	2	6	2	2	13	9	10	16	6	11	6	6	2	19	22	5	5	5	4	5	6	3	2	3	1	4	10	9	11	5	4	4	7	9
490	2260.33	0	0	0	0	0	0	0	0	0	0	0	0	0	0	0	3	0	0	9	7	7	11	4	8	5	5	0	16	17	3	3	4	2	3	4	6	6	7	4	8	13	14	26	11	8	7	12	10
500	2347.17	0	0	0	0	0	0	0	0	0	0	0	0	0	0	0	3	0	0	10	8	8	12	5	9	4	4	1	17	18	4	4	5	3	4	5	4	5	5	3	6	11	12	22	10	6	6	11	10
510	2434	1	1	2	2	2	1	0	1	2	1	2	1	1	0	2	5	1	2	11	10	9	14	8	11	6	5	3	18	21	6	8	7	4	5	7	1	1	2	1	4	11	12	22	10	6	6	11	6
520	2520.83	3	6	5	4	6	8	2	3	5	4	3	3	2	2	3	6	4	3	14	11	13	16	11	15	9	8	5	22	29	8	11	11	7	7	9	1	1	2	1	4	4	4	7	5	1	2	1	6
530	2607.67	0	0	0	0	0	0	0	0	0	0	0	0	0	0	0	0	0	0	11	8	10	13	8	12	6	7	4	19	22	6	8	8	6	6	7	5	3	5	4	8	10	9	15	6	3	5	6	7
540	2694.5	0	0	0	0	0	2	0	0	0	0	0	0	0	0	0	5	0	0	13	10	13	16	11	16	8	10	6	23	29	8	10	10	9	10	11	0	0	0	0	2	1	1	3	1	0	0	2	7
550	2781.33	1	1	2	2	2	4	3	0	1	2	2	3	2	2	3	9	4	2	13	10	13	16	11	16	8	10	6	23	29	8	10	10	9	10	11	0	0	0	0	2	1	1	3	1	0	0	2	2
560	2868.17	5	6	6	6	7	11	4	5	4	5	4	5	4	5	6	15	6	5	11	8	10	13	8	12	6	7	4	19	22	6	8	8	6	6	7	0	0	0	0	2	1	1	3	1	0	0	2	2
570	2955	3	2	3	3	4	4	2	1	2	2	1	2	1	2	1	10	4	3	12	9	11	14	9	13	7	8	5	20	23	7	9	9	7	7	8	4	2	4	2	5	3	5	8	5	2	3	8	4
580	3071.88	10	13	11	9	11	13	8	6	7	4	5	7	4	5	6	18	9	9	11	8	10	13	8	12	6	7	4	19	22	6	8	8	6	6	7	0	0	0	0	0	0	0	2	0	0	0	0	1
590	3188.75	16	22	23	14	16	34	11	11	10	8	8	9	8	8	9	26	14	13	7	6	6	10	5	8	3	5	3	15	14	3	4	5	4	2	4	0	0	0	0	0	0	0	2	0	0	0	0	1
600	3305.63	20	16	18	11	15	32	9	8	9	6	6	6	7	7	8	19	11	10	9	7	7	12	7	10	5	6	5	20	20	6	7	8	6	6	7	0	0	0	0	1	3	1	5	1	0	1	2	3
610	3422.5	0	0	1	0	0	0	0	0	0	0	0	0	0	0	0	4	0	0	8	6	6	11	6	9	4	5	4	19	19	5	6	7	5	5	6	7	5	9	6	10	13	11	29	8	6	8	16	13
620	3539.38	2	3	4	2	3	1	2	1	0	1	1	1	1	1	1	10	2	1	7	5	5	10	5	8	3	4	3	18	18	4	5	6	4	4	5	5	3	6	4	6	11	8	22	4	5	6	11	11
630	3656.25	10	8	8	6	11	13	5	5	3	4	5	5	3	5	5	15	6	6	10	7	9	15	11	15	6	7	5	26	31	7	10	10	10	8	10	1	1	2	0	1	3	2	6	3	3	2	6	7
640	3773.13	2	4	3	1	4	2	1	0	0	2	1	1	0	1	2	9	0	1	8	6	7	13	9	13	5	6	4	25	26	6	9	8	9	7	8	4	2	5	3	5	10	8	16	6	6	5	15	11
650	3890	3	7	5	3	5	4	2	1	2	3	2	2	2	3	4	10	2	4	6	4	6	11	6	11	4	5	3	22	21	5	8	6	6	6	6	4	2	5	3	5	9	6	15	3	4	3	8	10
660	3956.25	15	26	26	11	16	36	11	13	11	8	12	14	6	8	11	26	10	14	6	4	6	11	6	11	4	5	3	22	21	5	8	6	6	6	6	0	0	0	0	0	0	1	1	0	0	0	0	2
670	4022.5	11	22	16	8	11	22	6	10	6	6	6	8	5	6	7	15	8	12	7	5	7	12	7	12	5	6	4	23	22	6	9	7	7	7	7	1	1	2	0	2	2	3	4	1	1	2	2	4
680	4088.75	10	14	10	6	9	11	4	6	5	5	4	5	3	4	3	11	5	9	6	4	6	11	6	11	4	5	3	22	21	5	8	6	6	6	6	4	2	4	1	7	9	8	20	8	3	6	11	15
690	4155	11	16	12	11	14	15	10	8	9	6	6	8	4	5	8	16	7	11	6	4	6	11	6	11	4	5	3	22	21	5	8	6	6	6	6	3	1	3	0	5	5	4	11	5	2	4	8	17
700	4221.25	0	0	2	0	1	0	1	0	0	1	0	0	1	0	0	2	0	1	3	3	4	6	4	8	3	2	2	15	13	4	4	5	5	5	5	6	4	7	3	10	12	9	25	12	6	10	16	18
710	4287.5	1	2	3	2	2	1	2	1	1	2	1	1	2	1	2	3	1	2	1	1	1	4	3	7	2	1	1	12	10	3	2	2	3	2	2	5	3	5	2	8	10	7	21	9	4	8	14	17
720	4353.75	0	1	2	1	1	0	1	0	0	1	0	0	1	0	1	2	0	1	0	0	0	2	1	5	1	0	0	10	8	2	1	1	2	1	1	6	4	6	3	9	11	8	22	10	5	9	15	18
[truncated: 20 more columns]

## Sheet: Vegetation patterns
POLLEN-DERIVED VEGETATION PATTERNS
Age cal BP	Fen trees %	Wet forbs %	Open forest %	Phrygana %	Coastal shrubland %	Backshore scrubs %	Cultivated species and weeds %	Freshwater plants %
0	3.20197	6.89655	11.0837	19.9507	17.4877	15.7635	24.3842	6.88073
21.3462	3.11751	6.71463	6.23501	15.5875	11.9904	39.0887	12.2302	3.69515
42.6923	4.51128	8.77193	9.52381	21.3033	19.7995	8.02005	18.5464	7.85219
56.9231	1.71429	8	7.42857	21.7143	18.2857	14.5714	18.8571	7.40741
71.1538	0	4.87805	7.92683	21.0366	16.1585	30.1829	14.6341	3.52941
85.3846	0	5.07937	4.7619	16.1905	10.1587	58.7302	3.1746	3.66972
106.731	0	6.03675	5.77428	18.6352	21.2598	41.7323	5.24934	1.29534
113.846	2.88462	11.9231	9.61538	16.3462	17.6923	25.9615	7.69231	6.64273
135.192	2.25225	12.3874	9.23423	17.7928	16.8919	34.4595	5.63063	6.91824
156.538	2.24719	8.31461	9.4382	20.2247	25.618	22.9213	10.5618	7.48441
170.769	3.386	13.9955	10.8352	17.833	16.93	30.2483	5.64334	9.95935
185	2.06186	14.6392	11.7526	18.7629	20	21.4433	10.5155	11.8182
226.25	3.386	13.9955	10.8352	17.833	16.93	30.2483	5.64334	9.95935
267.5	0	4.5977	6.32184	14.6552	9.1954	57.1839	2.87356	3.33333
295	2.10526	11.3684	8.63158	16.6316	15.7895	32	5.26316	6.49606
308.75	3.04878	12.6016	9.7561	16.0569	15.2439	27.2358	5.0813	9.0573
322.5	0.956023	9.56023	9.17782	17.3996	18.5468	29.0631	6.30975	7.43363
336.25	1.81818	12.9091	10.3636	16.5455	17.6364	18.9091	9.27273	10.5691
350	1.88679	12.0755	9.0566	16.0377	16.2264	23.0189	9.24528	10.3215
436.833	5.19481	13.8528	13.4199	17.0996	16.2338	7.35931	12.5541	11.6635
523.667	1.96464	8.6444	8.25147	19.4499	24.9509	16.5029	11.3949	7.28597
610.5	2.07039	7.66046	8.69565	18.4265	23.6025	21.118	10.352	6.93642
697.333	0	5.04202	5.54622	14.958	19.1597	39.8319	11.0924	3.40909
784.167	0	7.53564	6.72098	16.9043	20.9776	35.4379	11.609	4.84496
871	2.93333	9.86667	11.2	19.4667	21.6	22.4	11.2	6.25
957.833	0	2.22772	5.44554	18.0693	20.0495	48.0198	4.9505	1.22249
1044.67	0	2.36842	7.63158	20.7895	24.2105	38.6842	5.26316	2.31362
1131.5	0	2.22772	7.17822	16.0891	17.3267	53.9604	1.9802	2.17918
1218.33	1.53453	5.11509	9.20716	18.1586	20.7161	40.665	3.58056	5.09709
1305.17	3.14286	9.14286	14.8571	20.2857	23.1429	22.5714	5.71429	8.61619
1392	10.6312	17.2757	22.9236	18.2724	15.9468	2.99003	10.299	15.9218
1478.83	4.62963	13.8889	11.7284	22.5309	23.1481	8.33333	14.1975	11.9565
1565.67	11.5132	14.8026	15.4605	20.0658	17.4342	1.31579	17.7632	12.6437
1652.5	4	16.8571	13.4286	21.7143	22.5714	1.14286	19.1429	12.9353
1739.33	9.06344	17.8248	16.9184	13.5952	15.4079	1.20846	24.4713	13.577
1826.17	4.22164	11.3456	19.2612	20.0528	23.7467	1.05541	19.2612	8.45411
1913	9.71302	22.5166	23.3996	10.8168	11.6998	0.883002	20.0883	13.5496
1999.83	7.77538	19.2225	21.8143	12.743	16.8467	0.863931	19.6544	11.9772
2086.67	7.19603	19.8511	25.062	11.4144	15.3846	0.992556	18.8586	11.4286
2173.5	3.35052	12.8866	21.3918	16.7526	21.9072	13.1443	9.53608	9.34579
2260.33	8.28877	24.3316	24.8663	12.2995	16.5775	0.802139	11.4973	13.6259
2347.17	6.30137	21.3699	25.4795	14.2466	18.9041	0.821918	11.7808	11.1922
2434	2.3622	20.4724	18.6352	16.5354	23.622	7.08661	10.2362	7.74818
2520.83	2.17391	5.7971	17.1498	19.3237	30.4348	17.3913	7.00483	6.12245
2607.67	6.88705	14.876	22.0386	17.0799	27.2727	0	11.0193	12.1065
2694.5	0.574713	2.29885	22.9885	22.7011	38.5057	2.01149	9.48276	7.69231
2781.33	0.611621	2.44648	7.64526	24.159	40.9786	13.7615	8.8685	8.14607
2868.17	0.632911	2.53165	7.91139	19.6203	31.3291	34.4937	2.21519	3.65854
2955	4.72222	9.44444	15.8333	18.8889	30.5556	13.8889	5.27778	10.4478
3071.88	0	0.595238	2.67857	18.4524	29.4643	46.131	1.19048	0
3188.75	0	0.522193	2.34987	10.9661	16.188	67.8851	1.04439	0.519481
3305.63	0.242131	3.1477	5.32688	12.5908	23.2446	52.7845	1.69492	1.43198
3422.5	8.60465	21.1628	27.4419	10.6977	19.7674	1.16279	10	12.9555
3539.38	6.43432	17.9625	26.2735	10.7239	19.8391	9.91957	7.5067	12.6464
3656.25	1.19048	5.95238	14.5238	15.9524	30.9524	29.2857	0.952381	6.04027
3773.13	4.69136	16.2963	25.9259	13.8272	27.9012	8.39506	1.97531	10
3890	5.21978	13.1868	24.1758	12.0879	25.2747	17.5824	1.0989	11.0024
3956.25	0	0.458716	4.12844	10.0917	21.1009	62.844	0.229358	0.456621
4022.5	1.49254	3.73134	9.45274	12.4378	25.6219	46.0199	0.248756	2.89855
4088.75	3.90456	14.0998	24.295	9.54447	19.9566	26.898	0.21692	7.98403
4155	2.3622	7.67717	26.7717	8.66142	18.1102	34.8425	0.787402	10.0885
4221.25	7.8329	23.4987	40.47	7.3107	16.4491	2.34987	1.04439	15.4525
4287.5	7.12074	22.6006	42.1053	5.26316	12.3839	9.28793	0.309598	14.0957
4353.75	9.09091	25.974	47.0779	2.5974	8.76623	3.8961	1.2987	16.9811

## Sheet: Dinoflagellate cysts
DINOFLAGELLATE CYSTS
Age cal BP	Dinoflagellate cysts % (Spiniferites)
0	0
21.3462	5
42.6923	0
56.9231	0
71.1538	6
85.3846	11
106.731	5
113.846	2
135.192	0
156.538	0
170.769	5
185	0
226.25	6
267.5	13
295	8
308.75	2
322.5	0
336.25	0
350	0
436.833	0
523.667	0
610.5	1
697.333	5
784.167	4
871	1
957.833	13
1044.67	8
1131.5	13
1218.33	7
1305.17	0
1392	0
1478.83	8
1565.67	0
1652.5	1
1739.33	0
1826.17	1
1913	1
1999.83	0
2086.67	2
2173.5	3
2260.33	1
2347.17	3
2434	11
2520.83	16
2607.67	11
2694.5	14
2781.33	17
2868.17	31
2955	18
3071.88	29
3188.75	47
3305.63	33
3422.5	10
3539.38	18
3656.25	15
3773.13	22
3890	14
3956.25	43
4022.5	36
4088.75	26
4155	28
4221.25	12
4287.5	14
4353.75	13

## Sheet: Data ostracods %
OSTRACODS %
	Lightly brackish		Brackish	Marine Lagoonal					Coastal
Age cal BP	Illocypris gibba	Potamocypris sp.	Cyprideis torosa	Cytherois frequens	Xestoleberis communis	Xestoleberis fuscomaculata	Loxoconcha rhomboidea	Loxoconcha stellifera	Callistocythere adriatica	Carinocythereis carinata	Leptocythere bacescoi	Leptocythere lacertosa	Leptocythere psammophila	Leptocythere rara	Cytheridea neapolitana	Neocytherideis fasciata	Pontocypris sp.	Pontocythere oblonga
268	0	0	16.6667	0	0	0	0	16.6667	0	0	0	0	0	0	0	0	0	0
295	0	0	20	0	0	0	0	0	0	0	0	0	0	0	0	0	0	0
309	0	0	16.6667	0	0	0	0	16.6667	0	0	0	0	0	0	0	0	0	0
323	0	0	20	0	0	0	0	0	0	0	0	0	0	0	0	0	0	0
336	0	0	18.4615	0	0	0	0	7.69231	0	0	0	0	0	0	0	0	0	0
350	0	0	14.8571	0	0	0	0	17.1429	0	0	0	8.57143	0	0	0	0	0	0
437	0.19305	0.3861	17.9151	0	0	0.19305	0	4.6332	0	0	0	4.6332	0.3861	0	0	0	0	0
524	0	0	16.8696	0	0	4.34783	0	7.82609	0	0	0	3.47826	0	0	0	0	0	0
611	0	0	17.6923	0	0	1.35135	0.519751	5.40541	0	0	0.623701	3.5343	0	0	0	0	0	0.10395
697	0	0	19.322	0	0	0	0	3.38983	0	0	0	0	0	0	0	0	0	0
784	0	0	18.3962	0	0	0.943396	0.471698	2.35849	0	0	1.41509	2.83019	0	0	0	0	0	0
871	0	0	18.7826	0		2.6087	0	2.6087	0	0	0	0	0	0.869565	0	0	0	0
958	0	0	13.4783	0	0	19.5652	0	4.34783	0	0	0	4.34783	0	4.34783	0	0	0	0
1045	0	0	17.3451	0	0	11.5044	0	1.76991	0	0	0	0	0	0	0	0	0	0
1132	0	0	19.1111	0	0	4.44444	0	0	0	0	0	0	0	0	0	0	0	0
1218	0	0	19.8246	0	0	0.877193	0	0	0	0	0	0	0	0	0	0	0	0
1305	0	0	19.2593	0	0	0	0	3.7037	0	0	0	0	0	0	0	0	0	0
1479	0	0	7.2	0	8	4	0	48	0	0	0	2	0	2	0	0	0	0
1566	0	0	6.94444	0	6.25	3.47222	0	54.8611	0	0	0	0.694444	0	0	0	0	0	0
1653	0	0	17.2414	0	0	11.7241	0	1.37931	0	0	0	0.689655	0	0	0	0	0	0
1739	0	0	16.6169	0	0.497512	7.21393	0	5.22388	0	0	0	3.73134	0	0.248756	0	0	0	0
1826	0	0	15.4331	0	0	7.08661	0	0.393701	0	0	0	14.1732	0	1.1811	0	0	0	0
1913	0	0	7.7686	0	0	56.1983	0	2.47934	0	0	0	0	0	2.47934	0	0	0	0
2000	0	0	18.1982	1.8018	0	0	0	1.8018	0	0	0	3.6036	0	1.8018	0	0	0	0
2087	0	0	18.7755	0	0	0	0	2.04082	0	0	0	4.08163	0	0	0	0	0	0
2174	0	0	18.6207	0	0	5.74713	0	0	0	0	0	1.14943	0	0	0	0	0	0
2260	0	0	18.4	0	1.6	0.8	0	2.4	0	0	0	3.2	0	0	0	0	0	0
2347	0	0	10.2857	0	22.8571	8.57143	0	10	0	0	0	5.71429	0	0	0	1.42857	0	0
2434	0	0	14	1.33333	10	3.33333	0	10	0	0	0	4	0	1.33333	0	0	0	0
2521	0	0	16.9231	0	0	0	0	15.3846	0	0	0	0	0	0	0	0	0	0
2608	0	0	12.7419	0	16.9355	1.6129	0	5.64516	0	0	0	4.83871	0	7.25806	0	0	0	0
2695	0	0	6.66667	0	22.2222	0	0	11.1111	0	0	0	33.3333	0	0	0	0	0	0
2781	0	0	18.8	2	4	0	0	0	0	0	0	0	0	0	0	0	0	0
2868	0	0	12.5	0	25	0	0	0	0	0	0	12.5	0	0	0	0	0	0
2955	0	0	16.3158	0	7.89474	0	0	0	0	0	0	0	0	10.5263	0	0	0	0
3072	0	0	9.62963	7.40741	7.40741	0	0	7.40741	0	0	0	29.6296	0	0	0	0	0	0
3189	0	0	4.7619	2.38095	14.2857	0	0	2.38095	0	0	0	14.2857	0	42.8571	0	0	0	0
3306	0	0	10.068	0	14.2857	0.680272	0	17.6871	0.680272	0	0	15.6463	0	0	0	0	0.680272	0
3539	0	0	13.7931	0	10.3448	0	0	17.2414	0	0	0	3.44828	0	0	0	0	0	0
3656	0	0	18	0	0	0	0	0	0	0	0	7.5	0	2.5	0	0	0	0
3773	0	0	7.1831	0	14.0845	7.04225	0	8.4507	0	0	0	26.7606	0	0	0	0	0	7.74648
3890	0	0	5.98291	1.7094	34.188	11.1111	2.5641	5.98291	0	0.854701	0	12.8205	0	0.854701	0	0	0	0
4155	0	0	0	0	14.2857	28.5714	0	14.2857	0	0	0	0	0	0	42.8571	0	0	0
4221	0	0	12	0	0	0	0	20	20	0	0	0	0	0	0	0	0	0
4354	0	0	20	0	0	0	0	0	0	0	0	0	0	0	0	0	0	0

## Sheet: Ostracod assemblages
OSTRACOD ASSEMBLAGES
Age cal BP	Lightly brackish %	Brackish %	Marine lagoonal %	Coastal %
0	0	0	0	0
21.3462	0	0	0	0
42.6923	0	0	0	0
56.9231	0	0	0	0
71.1538	0	0	0	0
85.3846	0	0	0	0
106.731	0	0	0	0
113.846	0	0	0	0
135.192	0	0	0	0
156.538	0	0	0	0
170.769	0	0	0	0
185	0	0	0	0
226.25	0	0	0	0
267.5	0	16.6667	16.6667	0
295	0	20	0	0
308.75	0	16.6667	16.6667	0
322.5	0	20	0	0
336.25	0	18.4615	7.69231	0
350	0	14.8571	17.1429	8.57143
436.833	0.579151	17.9151	4.82625	5.0193
523.667	0	16.8696	12.1739	3.47826
610.5	0	17.6923	7.27651	4.26195
697.333	0	19.322	3.38983	0
784.167	0	18.3962	3.77358	4.24528
871	0	18.7826	5.21739	0.869565
957.833	0	13.4783	23.913	8.69565
1044.67	0	17.3451	13.2743	0
1131.5	0	19.1111	4.44444	0
1218.33	0	19.8246	0.877193	0
1305.17	0	19.2593	3.7037	0
1392	0	0	0	0
1478.83	0	7.2	60	4
1565.67	0	6.94444	64.5833	0.694444
1652.5	0	17.2414	13.1034	0.689655
1739.33	0	16.6169	12.9353	3.9801
1826.17	0	15.4331	7.48031	15.3543
1913	0	7.7686	58.6777	2.47934
1999.83	0	18.1982	3.6036	5.40541
2086.67	0	18.7755	2.04082	4.08163
2173.5	0	18.6207	5.74713	1.14943
2260.33	0	18.4	4.8	3.2
2347.17	0	10.2857	41.4286	7.14286
2434	0	14	24.6667	5.33333
2520.83	0	16.9231	15.3846	0
2607.67	0	12.7419	24.1935	12.0968
2694.5	0	6.66667	33.3333	33.3333
2781.33	0	18.8	6	0
2868.17	0	12.5	25	12.5
2955	0	16.3158	7.89474	10.5263
3071.88	0	9.62963	22.2222	29.6296
3188.75	0	4.7619	19.0476	57.1429
3305.63	0	10.068	32.6531	17.0068
3422.5	0	0	0	0
3539.38	0	13.7931	27.5862	3.44828
3656.25	0	18	0	10
3773.13	0	7.1831	29.5775	34.507
3890	0	5.98291	55.5556	14.5299
3956.25	0	0	0	0
4022.5	0	0	0	0
4088.75	0	0	0	0
4155	0	0	57.1429	42.8571
4221.25	0	12	20	20
4287.5	0	0	0	0
4353.75	0	20	0	0

## Sheet: Storm proxy
STORM PROXY
Age cal BP	Coastal environment	Storm cluster	Inputs of freshwater			Age cal BP	PCA-Axis 1 STORM PROXY		Age cal BP	PCA-Axis 1 STORM PROXY regular interpolation 20-year
0	37.4384	15.7635	21.1823			0	-32.612		0	-32.61
21.3462	27.5779	44.0887	16.0671			21.3462	-3.718		20	-5.09571
42.6923	41.1028	8.02005	22.807			42.6923	-40.658		40	-35.6227
56.9231	40	14.5714	17.1429			56.9231	-32.986		60	-28.2714
71.1538	37.1951	36.1829	12.8049			71.1538	-10.974		80	10.63
85.3846	26.3492	69.7302	9.84127			85.3846	22.626		100	6.86636
106.731	39.895	46.7323	11.811			106.731	-0.49025		120	-19.4386
113.846	34.0385	27.9615	24.4231			113.846	-21.254		140	-17.3236
135.192	34.6847	34.4595	23.8739			135.192	-14.908		160	-23.2671
156.538	45.8427	22.9213	20			156.538	-25.533		180	-23.6871
170.769	34.763	35.2483	28.2167			170.769	-14.97		200	-23.2105
185	38.7629	21.4433	28.4536			185	-28.533		220	-16.1178
226.25	34.763	36.2483	28.2167			226.25	-13.992		240	3.65667
267.5	40.5172	86.8506	10.9195			267.5	38.945		260	28.8662
295	52.4211	40	22.1053			295	-9.3468		280	17.4833
308.75	47.9675	45.9024	25.4065			308.75	-4.1294		300	-7.48571
322.5	55.9465	29.0631	19.6941			322.5	-19.682		320	-16.3479
336.25	52.6434	26.6014	25.0909			336.25	-23.078		340	-16.7514
350	47.1213	48.7332	23.0189			350	-0.93197		360	-4.69782
436.833	51.8275	17.2049	32.4675			436.833	-33.711		380	-12.2334
523.667	61.2704	32.1551	18.8605			523.667	-16.532		400	-19.7691
610.5	59.7213	33.6565	18.4265			610.5	-14.831		420	-27.3047
697.333	53.4397	48.2218	10.5882			697.333	0.96602		440	-33.1176
784.167	56.2781	47.4567	14.2566			784.167	-0.4497		460	-29.1682
871	59.8493	29.487	24			871	-20.159		480	-25.2187
957.833	51.5971	93.6285	7.67327			957.833	46.027		500	-21.2693
1044.67	62.3451	59.9585	10			1044.67	12.516		520	-17.3199
1131.5	52.527	71.4048	9.40594			1131.5	24.069		540	-16.2174
1218.33	58.6992	48.5422	15.8568			1218.33	0.1587		560	-15.8266
1305.17	62.6878	26.2751	27.1429			1305.17	-23.968		580	-15.4357
1392	34.2193	2.99003	50.8306			1392	-51.294		600	-15.0449
1478.83	52.879	80.3333	30.2469			1478.83	28.429		620	-13.1765
1565.67	44.4444	66.5936	41.7763			1565.67	12.626		640	-9.50209
1652.5	61.5271	15.936	34.2857			1652.5	-35.517		660	-5.82767
1739.33	45.6199	18.1239	43.8066			1739.33	-35.212		680	-2.15326
1826.17	59.2325	24.8901	34.8285			1826.17	-26.933		700	0.921034
1913	30.2852	63.04	55.6291			1913	6.4572		720	0.594598
1999.83	47.7878	9.87294	48.8121			1999.83	-44.355		740	0.268161
2086.67	45.5745	9.115	52.1092			2086.67	-45.686		760	-0.0582759
2173.5	57.2805	23.0409	37.6289			2173.5	-29.335		780	-0.384713
2260.33	47.277	9.80214	57.4866			2260.33	-46.08		800	-4.07483
2347.17	43.4364	52.3933	53.1507			2347.17	-3.534		820	-8.60586
2434	54.1575	48.0866	41.4698			2434	-5.4156		840	-13.1369
2520.83	66.6815	48.7759	25.1208			2520.83	-1.607		860	-17.6679
2607.67	57.0946	47.2903	43.8017			2607.67	-6.8635		880	-13.3128
2694.5	67.8736	82.6782	25.8621			2694.5	31.324		900	1.90333
2781.33	83.9376	36.7615	10.7034			2781.33	-10.712		920	17.1194
2868.17	63.4494	102.994	11.0759			2868.17	54.38		940	32.3355
2955	65.7602	50.3099	30			2955	-1.1323		960	45.2597
3071.88	57.5463	126.983	3.27381			3071.88	79.596		980	37.5562
3188.75	31.916	191.076	2.87206			3188.75	142.67		1000	29.8528
3305.63	45.9034	135.444	8.71671			3305.63	86.803		1020	22.1493
3422.5	30.4651	11.1628	57.2093			3422.5	-44.49		1040	14.4459
3539.38	44.3561	58.9541	50.6702			3539.38	3.2843		1060	14.5114
3656.25	64.9048	54.2857	21.6667			3656.25	4.4328		1080	17.1666
3773.13	48.9115	94.4796	46.9136			3773.13	38.791		1100	19.8217
3890	43.3455	101.668	42.5824			3890	46.738		1120	22.4769
3956.25	31.1927	105.844	4.58716			3956.25	58.912		1140	21.8458
4022.5	38.0597	82.0199	14.6766			4022.5	33.426		1160	16.2853
4088.75	29.5011	52.898	42.2993			4088.75	-0.5385		1180	10.7249
4155	26.7717	162.843	36.811			4155	108.07		1200	5.16442
4221.25	35.7598	54.3499	71.8016			4221.25	-5.4533		1220	-0.394713
4287.5	17.6471	23.2879	71.8266			4287.5	-35.554		1240	-5.94184
4353.75	31.3636	16.8961	82.1429			4353.75	-44.096		1260	-11.489
									1280	-17.0361
									1300	-22.5832
									1320	-28.6803
									1340	-34.9608
									1360	-41.2413
									1380	-47.5217
									1400	-43.9594
									1420	-25.633
									1440	-7.30655
									1460	11.0199
									1480	28.2484
									1500	24.6162
									1520	20.984
									1540	17.3518
									1560	13.7197
									1580	4.88172
									1600	-6.18724
									1620	-17.2562
									1640	-28.3252
									1660	-35.4948
									1680	-35.4227
									1700	-35.3506
									1720	-35.2785
									1740	-35.1148
									1760	-33.2114
									1780	-31.3079
									1800	-29.4045
									1820	-27.501
									1840	-21.5569
									1860	-13.881
									1880	-6.20517
									1900	1.47069
									1920	2.37103
									1940	-9.31172
									1960	-20.9945
									1980	-32.6772
									2000	-44.36
									2020	-44.6657
									2040	-44.9715
									2060	-45.2772
									2080	-45.583
									2100	-43.2469
									2120	-39.4883
									2140	-35.7297
									2160	-31.971
									2180	-30.5079
									2200	-34.4009
									2220	-38.294
									2240	-42.187
									2260	-46.08
									2280	-36.2984
									2300	-26.5168
									2320	-16.7352
									2340	-6.95356
									2360	-3.81241
									2380	-4.2469
									2400	-4.68138
									2420	-5.11586
									2440	-5.15724
									2460	-4.28138
									2480	-3.40552
									2500	-2.52966
									2520	-1.65379
									2540	-2.75655
									2560	-3.96345
									2580	-5.17034
									2600	-6.37724
									2620	-1.59379
									2640	7.18322
									2660	15.9602
									2680	24.7372
									2700	28.8764
									2720	19.102
									2740	9.32756
									2760	-0.44686
									2780	-10.2213
									2800	3.50506
									2820	18.4683
									2840	33.4315
									2860	48.3947
									2880	46.7234
									2900	33.9625
									2920	21.2016
									2940	8.44069
									2960	2.32
									2980	16.12
									3000	29.92
									3020	43.72
									3040	57.52
									3060	71.32
									3080	83.9125
									3100	94.6937
									3120	105.475
									3140	116.256
									3160	127.037
									3180	137.818
									3200	137.417
									3220	127.867
									3240	118.316
									3260	108.766
									3280	99.2156
									3300	89.6651
									3320	71.0901
									3340	48.6474
									3360	26.2046
									3380	3.76188
									3400	-18.6809
									3420	-41.1236
									3440	-37.4892
									3460	-29.253
									3480	-21.0168
									3500	-12.7806
									3520	-4.5444
									3540	3.28983
									3560	3.48641
									3580	3.68299
									3600	3.87957
									3620	4.07615
									3640	4.27274
									3660	5.6047
									3680	11.4782
									3700	17.3517
									3720	23.2252
									3740	29.0987
									3760	34.9722
									3780	39.2656
									3800	40.6246
									3820	41.9836
									3840	43.3426
									3860	44.7015
									3880	46.0605
									3900	48.5839
									3920	52.2718
									3940	55.9597
									3960	57.3888
									3980	49.7828
									4000	42.1769
									4020	34.5709
									4040	24.6802
									4060	14.3862
									4080	4.09227
									4100	17.5617
									4120	50.4738
									4140	83.3859
									4160	99.47
									4180	65.07
									4200	30.67
									4220	-3.73
									4240	-13.9858
									4260	-22.9709
									4280	-31.956
									4300	-37.1045
									4320	-39.6955
									4340	-42.2864

## Sheet: Solar activity
SOLAR ACTIVITY
Ages BP	Phi [MeV] based on 10Be										Ages BP	Total Solar Irradiance									Ages BP	Sunspot numbers
329	418	Reference									17	0.19	Reference								9995	61.3	Reference
354	478	Vonmoos, M.,Beer, J. &Muscheler, R.									39	-0.12	Steinhilber, F. et al.								9985	67.8	Solanki, S.K., Usoskin, I.G., Kromer, B., Schüssler, M. & Beer., J.
379	389	Large variations in Holocene solar activity – constraints from 10Be in the GRIP ice core.									61	-0.38	9,400 years of cosmic radiation and solar activity								9975	53.7	An unusually active Sun during recent decades compared to the previous 11,000 years.
404	226	J. Geophys. Res. 111, A10105, doi:10.1029/2005JA011500 (2006).									83	-0.01	from ice cores and tree rings.								9965	45.9	Nature 431, 1084-1087 (2004).
429	150										105	-0.1	Proc. Natl Acad. Sci. USA 109, 5967-5971 (2012),								9955	46
454	174										127	-0.61									9945	50.6
479	87										149	-0.3									9935	51.3
504	129										171	0.14									9925	37
529	264										193	-0.11									9915	23.6
554	433										215	0.01									9905	22.3
579	648										237	-0.92									9895	23
604	513										259	-0.92									9885	26.2
629	237										281	-0.82									9875	28.8
654	132										303	-0.47									9865	27
679	329										325	-0.05									9855	36.8
704	569										347	-0.06									9845	50.1
729	567										369	-0.22									9835	46.3
754	513										391	-0.28									9825	39.7
779	499										413	-0.7									9815	47.4
804	545										435	-0.68									9805	58.9
829	545										457	-0.71									9795	53.9
854	522										479	-0.92									9785	44.5
879	484										501	-0.92									9775	42
904	341										523	-0.92									9765	44.4
929	295										545	-0.46									9755	47.3
954	353										567	-0.1									9745	49
979	507										589	0.03									9735	50.9
1004	652										611	-0.52									9725	52.1
1029	489										633	-0.76									9715	48.2
1054	381										655	-0.92									9705	39.9
1079	507										677	-0.81									9695	34.4
1104	531										699	-0.07									9685	33.8
1129	561										721	-0.22									9675	35.9
1154	563										743	-0.1									9665	39.8
1179	442										765	-0.2									9655	48.7
1204	460										787	-0.12									9645	57.3
1229	373										809	0.15									9635	51.7
1254	151										831	-0.16									9625	48.1
1279	28										853	0									9615	51.9
1304	98										875	-0.23									9605	48.7
1329	248										897	-0.59									9595	48.9
1354	305										919	-0.53									9585	57.2
1379	355										941	-0.23									9575	61
1404	443										963	-0.3									9565	49.3
1429	581										985	-0.06									9555	27.8
1454	570										1007	0.03									9545	13.2
1479	443										1029	-0.14									9535	5.5
1504	399										1051	-0.41									9525	4.5
1529	364										1073	-0.18									9515	12.8
1554	390										1095	-0.12									9505	17.7
1579	545										1117	-0.08									9495	12.8
1604	638										1139	-0.11									9485	8.1
1629	745										1161	-0.2									9475	3.1
1654	853										1183	-0.29									9465	3.6
1679	615										1205	-0.01									9455	16.3
1704	375										1227	-0.33									9445	23.2
1729	539										1249	-0.92									9435	13.3
1754	612										1271	-0.92									9425	8.2
1779	575										1293	-0.69									9415	10.5
1804	616										1315	-0.29									9405	7.5
1829	421										1337	-0.32									9395	7.4
1854	370										1359	-0.24									9385	14.9
1879	453										1381	-0.21									9375	18.3
1904	390										1403	0									9365	22
1929	543										1425	-0.05									9355	32.3
1954	627										1447	0.06									9345	44.2
1979	589										1469	-0.02									9335	44.2
2004	556										1491	-0.28									9325	33.7
2029	519										1513	-0.3									9315	31.6
2054	518										1535	-0.14									9305	29.3
2079	521										1557	-0.05									9295	25.2
2104	528										1579	0.01									9285	23.7
2129	489										1601	0									9275	20.2
2154	636										1623	0.11									9265	16.5
2179	732										1645	0.12									9255	14
2204	556										1667	-0.17									9245	12
2229	567										1689	-0.24									9235	14.9
2254	604										1711	-0.18									9225	26.6
2279	505										1733	0.08									9215	36.7
2304	336										1755	0									9205	35
2329	194										1777	-0.02									9195	30.8
2354	267										1799	-0.27									9185	38
2379	468										1821	-0.15									9175	63.5
2404	702										1843	-0.24									9165	76.1
2429	721										1865	-0.24									9155	56.4
2454	638										1887	-0.23									9145	39
2479	574										1909	-0.06									9135	25.1
2504	439										1931	0.06									9125	21.1
2529	518										1953	0.06									9115	31.7
2554	685										1975	-0.03									9105	42.7
2579	605										1997	0									9095	37.9
2604	554										2019	0.15									9085	31.3
2629	399										2041	0.1									9075	33.5
2654	418										2063	0									9065	38.8
2679	408										2085	-0.03									9055	50
2704	173										2107	-0.05									9045	53.6
2729	120										2129	-0.15									9035	34.6
2754	73										2151	0.02									9025	19.5
2779	164										2173	0.2									9015	12.6
2804	420										2195	0.13									9005	7.5
2829	659										2217	0.15									8995	5.4
2854	564										2239	0.12									8985	4.9
2879	391										2261	-0.36									8975	7.6
2904	437										2283	-0.43									8965	13.5
2929	355										2305	-0.92									8955	17.6
2954	162										2327	-0.46									8945	19.2
2979	240										2349	-0.11									8935	20.3
3004	413										2371	0.09									8925	29
3029	362										2393	0.26									8915	39.9
3054	324										2415	0.2									8905	34.3
3079	411										2437	0.09									8895	31.6
3104	487										2459	-0.01									8885	44.7
3129	469										2481	-0.1									8875	47.5
3154	349										2503	-0.06									8865	36
3179	338										2525	0.13									8855	30.9
3204	482										2547	0.13									8845	38
3229	542										2569	0.16									8835	63.2
3254	446										2591	0.01									8825	81.8
3279	403										2613	-0.13									8815	66.3
3304	464										2635	-0.01									8805	59.3
3329	356										2657	-0.29									8795	58
3354	233										2679	-0.83									8785	46.2
3379	191										2701	-0.77									8775	37.2
3404	160										2723	-0.92									8765	38.2
3429	231										2745	-0.92									8755	42.5
3454	274										2767	-0.35									8745	49.2
3479	278										2789	0									8735	55.5
3504	386										2811	0.23									8725	53.7
3529	581										2833	-0.03									8715	50.3
3554	560										2855	-0.18									8705	48.2
3579	390										2877	0.02									8695	47.2
3604	374										2899	0.08									8685	53.1
3629	426										2921	-0.12									8675	65.4
3654	444										2943	-0.29									8665	69.8
3679	503										2965	-0.12									8655	57.4
3704	520										2987	-0.03									8645	44
3729	460										3009	-0.05									8635	40
3754	451										3031	-0.1									8625	45.9
3779	480										3053	-0.13									8615	48.2
3804	578										3075	0.02									8605	35.3
3829	532										3097	0.13									8595	22.4
3854	499										3119	-0.08									8585	23.1
3879	564										3141	-0.09									8575	34.3
3904	488										3163	-0.13									8565	42
3929	536										3185	-0.1									8555	38
3954	570										3207	-0.06									8545	30.4
3979	413										3229	-0.07									8535	30.6
4004	420										3251	0.05									8525	34.4
4029	650										3273	0.01									8515	35.7
4054	719										3295	-0.09									8505	44.2
4079	491										3317	-0.23									8495	53.7
4104	321										3339	-0.47									8485	51.1
4129	328										3361	-0.31									8475	49.3
4154	272										3383	-0.26									8465	48.1
4179	272										3405	-0.12									8455	41
4204	413										3427	-0.03									8445	40.1
4229	435										3449	-0.33									8435	41.5
4254	350										3471	-0.12									8425	33.5
4279	342										3493	0.03									8415	23.9
4304	319										3515	0.13									8405	19.6
4329	402										3537	0.01									8395	17.3
4354	401										3559	-0.18									8385	14.9
4379	307										3581	-0.13									8375	14.6
4404	246										3603	-0.04									8365	15.3
4429	172										3625	-0.02									8355	15
4454	354										3647	0.13									8345	13
4479	519										3669	0.06									8335	10.8
4504	384										3691	0.09									8325	12.2
4529	254										3713	0									8315	18
4554	445										3735	0.12									8305	22.5
4579	520										3757	0.09									8295	21.9
4604	454										3779	0.13									8285	20.8
4629	422										3801	0.06									8275	27.7
4654	443										3823	-0.14									8265	41.1
4679	494										3845	-0.03									8255	46
4704	493										3867	0.11									8245	47.3
4729	573										3889	-0.09									8235	54.3
4754	503										3911	0.09									8225	51.3
4779	334										3933	0.13									8215	40.9
4804	206										3955	0.15									8205	34.7
4829	101										3977	-0.11									8195	28.6
4854	52										3999	0.02									8185	19.6
4879	164										4021	0.27									8175	12.2
4904	427										4043	0.17									8165	9.6
4929	478										4065	-0.03									8155	11.8
4954	305										4087	-0.1									8145	19.7
4979	289										4109	0.12									8135	28.5
5004	403										4131	-0.02									8125	28.4
5029	346										4153	-0.14									8115	18.2
5054	288										4175	0.04									8105	15.4
5079	483										4197	0.16									8095	34.9
5104	580										4219	-0.01									8085	61.2
5129	419										4241	-0.08									8075	61.7
5154	295										4263	0.05									8065	47.9
5179	312										4285	0.01									8055	39.3
5204	225										4307	0.11									8045	33.1
5229	102										4329	0.05									8035	25.8
5254	91										4351	0.05									8025	21.8
5279	42										4373	-0.13									8015	20.1
5304	70										4395	-0.17									8005	22.6
5329	306										4417	-0.28									7995	31.7
5354	526										4439	-0.19									7985	32.4
5379	500										4461	0.09									7975	22.2
5404	239										4483	0.08									7965	17.7
5429	-5										4505	-0.24									7955	17.2
5454	39										4527	-0.18									7945	12.5
5479	353										4549	0.08									7935	6.1
5504	513										4571	0.04									7925	5.1
5529	317										4593	0.09									7915	11.3
5554	38										4615	0.05									7905	28.1
5579	-55										4637	-0.04									7895	48.4
5604	214										4659	0.09									7885	44.6
5629	335										4681	0.09									7875	26.5
5654	299										4703	-0.05									7865	21
5679	378										4725	0.17									7855	22.9
5704	350										4747	0.25									7845	22.3
5729	372										4769	-0.19									7835	20.5
5754	507										4791	-0.47									7825	22
5779	622										4813	-0.53									7815	28.2
5804	516										4835	-0.44									7805	30.8
5829	339										4857	-0.41									7795	21.2
5854	261										4879	-0.11									7785	17.9
5879	201										4901	0.1									7775	27
5904	181										4923	0.19									7765	28.7
5929	306										4945	0.07									7755	21.7
5954	427										4967	-0.05									7745	20.5
5979	343										4989	0.07									7735	22.7
6004	373										5011	0.13									7725	25.1
6029	448										5033	-0.04									7715	28.8
6054	351										5055	-0.05									7705	30.9
6079	259										5077	0.18									7695	26.4
6104	203										5099	0.17									7685	17.6
6129	233										5121	0.21									7675	9.7
6154	195										5143	0.26									7665	6.7
6179	113										5165	0.14									7655	9.5
6204	252										5187	0.12									7645	16.7
6229	283										5209	-0.15									7635	23.5
6254	95										5231	-0.33									7625	21.8
6279	95										5253	-0.37									7615	15.7
6304	203										5275	-0.63									7605	16.4
6329	261										5297	-0.72									7595	17.1
6354	294										5319	-0.56									7585	10.5
6379	282										5341	0.08									7575	2.7
6404	245										5363	0.13									7565	-2.3
6429	243										5385	0.12									7555	0.1
6454	267										5407	0.01									7545	12.6
6479	310										5429	-0.38									7535	28.3
6504	343										5451	-0.65									7525	29.9
6529	297										5473	-0.45									7515	17.2
6554	413										5495	-0.04									7505	11.6
6579	465										5517	0.08									7495	14.6
6604	297										5539	-0.18									7485	15.7
6629	244										5561	-0.41									7475	14.5
6654	360										5583	-0.92									7465	14.9
6679	428										5605	-0.52									7455	19.2
6704	451										5627	-0.11									7445	19.6
6729	438										5649	-0.03									7435	6.2
6754	398										5671	-0.09									7425	-6.4
6779	383										5693	-0.08									7415	-7.4
6804	269										5715	-0.18									7405	0.7
6829	186										5737	-0.1									7395	12.2
6854	135										5759	-0.02									7385	16.3
6879	120										5781	0.17									7375	11.3
6904	131										5803	0.14									7365	11.2
6929	203										5825	0.02									7355	21.4
6954	315										5847	-0.25									7345	26.1
6979	315										5869	-0.37									7335	18.7
7004	308										5891	-0.44									7325	11.8
7029	362										5913	-0.46									7315	9.5
7054	442										5935	-0.12									7305	12.2
7079	393										5957	-0.06									7295	15.9
7104	177										5979	-0.23									7285	16.7
7129	113										6001	0.01									7275	13
7154	126										6023	-0.12									7265	7.4
7179	78										6045	0.1									7255	3
7204	11										6067	0.03									7245	1.5
7229	66										6089	-0.2									7235	4.5
7254	166										6111	-0.25									7225	8.5
7279	143										6133	-0.16									7215	7.8
7304	95										6155	-0.38									7205	7.1
7329	96										6177	-0.32									7195	10.8
7354	75										6199	-0.35									7185	13.4
7379	160										6221	-0.28									7175	13.5
7404	285										6243	-0.27									7165	8.2
7429	257										6265	-0.84									7155	1
7454	208										6287	-0.59									7145	2.9
7479	167										6309	-0.37									7135	13.9
7504	147										6331	-0.14									7125	28.3
7529	156										6353	-0.22									7115	37.4
7554	249										6375	-0.37									7105	30.5
7579	279										6397	-0.41									7095	18.2
7604	168										6419	-0.18									7085	18.1
7629	183										6441	0.01									7075	27.1
7654	356										6463	-0.14									7065	34.2
7679	421										6485	-0.18									7055	36.4
7704	371										6507	-0.21									7045	34.6
7729	337										6529	-0.01									7035	28.6
7754	315										6551	-0.16									7025	21.8
7779	257										6573	-0.01									7015	18.2
7804	266										6595	-0.24									7005	16.1
7829	359										6617	-0.17									6995	15.2
7854	340										6639	-0.38									6985	16.7
7879	204										6661	-0.34									6975	20.4
7904	204										6683	-0.11									6965	24.3
7929	368										6705	-0.09									6955	23.4
7954	486										6727	-0.36									6945	20.7
7979	411										6749	-0.03									6935	22.7
8004	290										6771	-0.12									6925	26.9
8029	402										6793	-0.01									6915	27.2
8054	475										6815	-0.08									6905	23.6
8079	337										6837	-0.1									6895	19.5
8104	314										6859	-0.26									6885	18.9
8129	354										6881	-0.36									6875	20.6
8154	399										6903	-0.29									6865	18.5
8179	430										6925	-0.35									6855	15.7
8204	471										6947	-0.29									6845	20.6
8229	504										6969	-0.29									6835	32.6
8254	401										6991	-0.17									6825	45
8279	239										7013	-0.1									6815	41.2
8304	172										7035	-0.06									6805	23.6
8329	175										7057	-0.06									6795	15.3
8354	167										7079	-0.16									6785	19
8379	263										7101	-0.1									6775	29.4
8404	496										7123	-0.39									6765	30.8
8429	552										7145	-0.47									6755	21.3
8454	415										7167	-0.61									6745	17.9
8479	334										7189	-0.38									6735	15.1
8504	385										7211	-0.47									6725	9.4
8529	453										7233	-0.92									6715	12.9
8554	450										7255	-0.45									6705	28.1
8579	342										7277	-0.45									6695	37.1
8604	363										7299	-0.47									6685	29.1
8629	522										7321	-0.39									6675	18.6
8654	554										7343	-0.33									6665	13.6
8679	486										7365	-0.2									6655	14.5
8704	366										7387	-0.84									6645	14.6
8729	437										7409	-0.86									6635	12.4
8754	601										7431	-0.64									6625	13.5
8779	667										7453	-0.38									6615	17.6
8804	515										7475	-0.34									6605	22
8829	346										7497	-0.35									6595	27.9
8854	411										7519	-0.39									6585	33.6
8879	430										7541	-0.28									6575	30.4
8904	289										7563	-0.92									6565	24.9
8929	223										7585	-0.58									6555	24.5
8954	216										7607	-0.26									6545	25.2
8979	252										7629	-0.14									6535	26.6
9004	454										7651	-0.57									6525	30.9
9029	408										7673	-0.49									6515	33.5
9054	236										7695	-0.11									6505	27.3
9079	219										7717	-0.16									6495	20.2
9104	274										7739	-0.1									6485	20.2
9129	319										7761	-0.14									6475	23.6
9154	262										7783	-0.18									6465	26.6
9179	229										7805	-0.13									6455	24.3
9204	233										7827	-0.46									6445	19.6
9229	253										7849	-0.48									6435	23.3
9254	175										7871	-0.15									6425	29.1
9279	222										7893	-0.15									6415	21
											7915	-0.52									6405	9.6
											7937	-0.62									6395	8.1
											7959	-0.4									6385	14.7
											7981	-0.27									6375	27.7
											8003	-0.18									6365	35.4
											8025	-0.24									6355	29
											8047	-0.02									6345	26.5
											8069	-0.16									6335	32.7
											8091	-0.1									6325	32.6
											8113	-0.22									6315	22.4
											8135	-0.18									6305	13.5
											8157	-0.62									6295	7.5
											8179	-0.27									6285	2
											8201	-0.18									6275	-0.5
											8223	0.15									6265	2.6
											8245	-0.18									6255	10.7
											8267	-0.05									6245	20.6
											8289	-0.37									6235	29.5
											8311	-0.55									6225	34
											8333	-0.44									6215	27.7
											8355	-0.92									6205	16.3
											8377	-0.62									6195	12.5
											8399	-0.49									6185	10.5
											8421	-0.19									6175	2.1
											8443	-0.33									6165	0.1
											8465	-0.03									6155	13.6
											8487	0.06									6145	31.6
											8509	-0.19									6135	39.7
											8531	-0.19									6125	31.9
											8553	-0.26									6115	19.8
											8575	-0.22									6105	17.5
											8597	-0.2									6095	20.4
											8619	-0.08									6085	27
											8641	0.11									6075	38.7
											8663	0.06									6065	40.1
											8685	0.1									6055	36.9
											8707	0.13									6045	41.6
											8729	0.15									6035	43.1
											8751	0.05									6025	42.3
											8773	0.01									6015	43.1
											8795	0.21									6005	31.5
											8817	0.09									5995	14.6
											8839	-0.09									5985	13.1
											8861	0.04									5975	26.9
											8883	0.04									5965	37.8
											8905	-0.16									5955	32.1
											8927	-0.28									5945	23.2
											8949	-0.33									5935	17.3
											8971	-0.64									5925	12.1
											8993	-0.52									5915	7.9
											9015	-0.3									5905	5.8
											9037	-0.1									5895	4.9
											9059	-0.15									5885	5.9
											9081	-0.07									5875	9.4
											9103	-0.11									5865	11.6
											9125	-0.12									5855	12.1
											9147	0.04									5845	15
											9169	-0.12									5835	23.8
											9191	-0.11									5825	33.8
											9213	-0.05									5815	38.3
											9235	-0.27									5805	41.1
											9257	-0.38									5795	44
											9279	-0.37									5785	44.7
											9301	-0.14									5775	41.1
											9323	-0.01									5765	33.4
											9345	-0.18									5755	23.9
											9367	-0.38									5745	17.8
											9389	-0.38									5735	17.1
																					5725	17.6
																					5715	18.1
																					5705	20.9
																					5695	25.9
																					5685	30.6
																					5675	31.6
																					5665	24.6
																					5655	16.7
																					5645	17.3
																					5635	23.8
																					5625	26.9
																					5615	21.4
																					5605	12
																					5595	2.3
																					5585	-4.4
																					5575	-4.7
																					5565	0.9
																					5555	9.1
																					5545	16.8
																					5535	23.6
																					5525	28
																					5515	33.4
																					5505	38.3
																					5495	31.1
																					5485	19.6
																					5475	12.9
																					5465	9
																					5455	5.5
																					5445	3.1
																					5435	6.5
																					5425	16.4
																					5415	26.8
																					5405	31.1
																					5395	33.1
																					5385	39.9
																					5375	47.1
																					5365	50.4
																					5355	53.2
																					5345	48.3
																					5335	30.1
																					5325	13.2
																					5315	5.6
																					5305	3.2
																					5295	2.3
																					5285	2.7
																					5275	4.8
																					5265	7.7
																					5255	10.5
																					5245	13.9
																					5235	17.1
																					5225	18.3
																					5215	17.3
																					5205	19.2
																					5195	28
																					5185	37.6
																					5175	44.5
																					5165	52.6
																					5155	53.4
																					5145	43.8
																					5135	35.4
																					5125	33.8
																					5115	44.8
																					5105	62.2
																					5095	61.8
																					5085	50.2
																					5075	43.5
																					5065	38.8
																					5055	30.1
																					5045	21
																					5035	19.3
																					5025	27.2
																					5015	40.4
																					5005	46.4
																					4995	42.2
																					4985	34.1
																					4975	26.1
																					4965	23.3
																					4955	26.6
																					4945	34.2
																					4935	43.1
																					4925	46.7
																					4915	46.2
																					4905	49.9
																					4895	53.4
																					4885	46.1
																					4875	31.4
																					4865	21.4
																					4855	18.2
																					4845	14
																					4835	6.4
																					4825	1.3
																					4815	0.5
																					4805	2.3
																					4795	4.4
																					4785	6.8
																					4775	16.6
																					4765	36.6
																					4755	51.8
																					4745	47.8
																					4735	39.2
																					4725	37.8
																					4715	36.2
																					4705	31
																					4695	30.5
																					4685	37.7
																					4675	51.4
																					4665	54.5
																					4655	41.6
																					4645	36.2
																					4635	38.4
																					4625	36.5
																					4615	33.4
																					4605	39.7
																					4595	48.3
																					4585	42.7
																					4575	32.5
																					4565	34.7
																					4555	42.1
																					4545	40.4
																					4535	31.6
																					4525	22.7
																					4515	19.4
																					4505	21.9
																					4495	29.4
																					4485	40.5
																					4475	53.9
																					4465	61.6
																					4455	48.4
																					4445	34.2
																					4435	31.2
																					4425	24.1
																					4415	14.1
																					4405	14
																					4395	20.3
																					4385	26
																					4375	31.7
																					4365	33.1
																					4355	27.5
																					4345	27.7
																					4335	38.8
																					4325	49.4
																					4315	49.5
																					4305	42.1
																					4295	35.9
																					4285	37.1
																					4275	42.5
																					4265	43.9
																					4255	38.9
																					4245	31.9
																					4235	27
																					4225	27
																					4215	35.2
																					4205	49.7
																					4195	55.1
																					4185	48.7
																					4175	49.7
																					4165	47.4
																					4155	31.9
																					4145	24.5
																					4135	31.4
																					4125	44.2
																					4115	54
																					4105	49.1
																					4095	32.5
																					4085	22.9
																					4075	23.2
																					4065	27.3
																					4055	35.1
																					4045	46.9
																					4035	59.4
																					4025	64.9
																					4015	60.4
																					4005	54.3
																					3995	43.7
																					3985	32.3
																					3975	28
																					3965	30.4
																					3955	41.8
																					3945	54.1
																					3935	47.9
																					3925	39.4
																					3915	40.6
																					3905	39.7
																					3895	36.4
																					3885	36.5
																					3875	36.9
																					3865	37.3
																					3855	40.4
																					3845	36.6
																					3835	24.1
																					3825	17.5
																					3815	19.4
																					3805	29.4
																					3795	48.2
																					3785	54.7
																					3775	43.4
																					3765	40.2
																					3755	49.1
																					3745	58.8
																					3735	51
																					3725	38.8
																					3715	38.1
																					3705	36.6
																					3695	26.3
																					3685	21.3
																					3675	29.5
																					3665	43.2
																					3655	45.1
																					3645	29.7
																					3635	18.4
																					3625	22.7
																					3615	31.7
																					3605	36.2
																					3595	37.2
																					3585	33.2
																					3575	28.5
																					3565	25.5
																					3555	23.8
																					3545	26.4
																					3535	32.7
																					3525	39.3
																					3515	46.1
																					3505	50.6
																					3495	48.4
																					3485	36.6
																					3475	21.4
																					3465	16.1
																					3455	18.1
																					3445	19.7
																					3435	26.1
																					3425	35.5
																					3415	36.1
																					3405	31.1
																					3395	26.6
																					3385	22.5
																					3375	20.5
																					3365	18.2
																					3355	15.2
																					3345	14.4
																					3335	13.2
																					3325	12.2
																					3315	15.9
																					3305	23.5
																					3295	34.3
																					3285	42.8
																					3275	34
																					3265	23
																					3255	22.6
																					3245	24.6
																					3235	29.9
																					3225	32.8
																					3215	22.9
																					3205	17.4
																					3195	26.9
																					3185	38.8
																					3175	35.1
																					3165	25.4
																					3155	25.4
																					3145	27.7
																					3135	31.9
																					3125	39.8
																					3115	38.3
																					3105	37.5
																					3095	44.6
																					3085	38.1
																					3075	26.4
																					3065	27.4
																					3055	34.3
																					3045	39.2
																					3035	40.5
																					3025	42.3
																					3015	44.8
																					3005	41
																					2995	36.8
																					2985	39.1
																					2975	40.7
																					2965	35.6
																					2955	29
																					2945	28.7
																					2935	30.9
																					2925	29.3
																					2915	35
																					2905	46.1
																					2895	44.5
																					2885	36.7
																					2875	32.1
																					2865	28.5
																					2855	23.7
																					2845	21.5
																					2835	28.5
																					2825	38.4
																					2815	41.9
																					2805	42.3
																					2795	36.6
																					2785	25.1
																					2775	19
																					2765	16.2
																					2755	8.3
																					2745	1.6
																					2735	2.3
																					2725	3.8
																					2715	-0.8
																					2705	-3.3
																					2695	1.5
																					2685	7.5
																					2675	12
																					2665	16.1
																					2655	20.8
																					2645	29.7
																					2635	40.8
																					2625	39.2
																					2615	28.8
																					2605	29.4
																					2595	38.2
																					2585	44.8
																					2575	47.8
																					2565	51.4
																					2555	49.7
																					2545	42.8
																					2535	44.8
																					2525	52.2
																					2515	51.2
																					2505	43.4
																					2495	35.6
																					2485	33.6
																					2475	33.7
																					2465	32.4
																					2455	35
																					2445	38.2
																					2435	38.7
																					2425	44.3
																					2415	53.3
																					2405	54.5
																					2395	55.7
																					2385	60.6
																					2375	56.2
																					2365	36.9
																					2355	16.1
																					2345	6.6
																					2335	6.1
																					2325	8.4
																					2315	7.8
																					2305	3.9
																					2295	4
																					2285	10.7
																					2275	20.9
																					2265	28.8
																					2255	33.5
																					2245	41
																					2235	50.8
																					2225	54.9
																					2215	47.4
																					2205	42.1
																					2195	42.9
																					2185	38.4
																					2175	38.6
																					2165	37.3
																					2155	25.7
																					2145	23.5
																					2135	26.9
																					2125	22.8
																					2115	19.6
																					2105	22.4
																					2095	28.4
																					2085	35.5
																					2075	36.8
																					2065	33.4
																					2055	31.9
																					2045	30.9
																					2035	34
																					2025	40.7
																					2015	39.8
																					2005	30.1
																					1995	23
																					1985	24.3
																					1975	30.2
																					1965	34.6
																					1955	32.6
																					1945	28.6
																					1935	26.8
																					1925	25.1
																					1915	29.2
																					1905	32.5
																					1895	28.3
																					1885	24
																					1875	19.8
																					1865	18.7
																					1855	26
																					1845	33.8
																					1835	29.5
																					1825	18.2
																					1815	14.4
																					1805	20
																					1795	26.9
																					1785	29
																					1775	29.5
																					1765	34.1
																					1755	39.7
																					1745	38.3
																					1735	33.5
																					1725	29.4
																					1715	23.5
																					1705	17.4
																					1695	12.6
																					1685	14.8
																					1675	25.9
																					1665	35.3
																					1655	42.7
																					1645	47.1
																					1635	37.7
																					1625	28.6
																					1615	25.4
																					1605	24.5
																					1595	28.5
																					1585	34.6
																					1575	34.4
																					1565	29.4
																					1555	27
																					1545	24.6
																					1535	18.9
																					1525	12.9
																					1515	11.5
																					1505	16.6
																					1495	21.7
																					1485	23.2
																					1475	26.4
																					1465	31.4
																					1455	34.4
																					1445	37.4
																					1435	39.5
																					1425	32.5
																					1415	21.4
																					1405	18.9
																					1395	21.5
																					1385	23.6
																					1375	27.5
																					1365	29.7
																					1355	25.5
																					1345	21.5
																					1335	22
																					1325	23.5
																					1315	21.1
																					1305	14.4
																					1295	8
																					1285	5.6
																					1275	5.6
																					1265	5.1
																					1255	7.4
																					1245	11.1
																					1235	10.4
																					1225	11
																					1215	18.7
																					1205	28.7
																					1195	29.2
																					1185	18.1
																					1175	8.9
																					1165	10.5
																					1155	17.1
																					1145	19.1
																					1135	19.4
																					1125	21.7
																					1115	26.2
																					1105	30.4
																					1095	30.5
																					1085	29.3
																					1075	25.8
																					1065	16.9
																					1055	9.7
																					1045	12.8
																					1035	25.1
																					1025	34.1
																					1015	32.4
																					1005	29.2
																					995	27.3
																					985	24.7
																					975	20.6
																					965	16.2
																					955	14.9
																					945	14.7
																					935	10.3
																					925	4.4
																					915	2.7
																					905	4.7
																					895	7.9
																					885	10.6
																					875	15.7
																					865	24.4
																					855	31
																					845	30.3
																					835	24.6
																					825	25.1
																					815	35.8
																					805	36.1
																					795	21.7
																					785	17.7
																					775	21.5
																					765	22.4
																					755	23.1
																					745	21.4
																					735	16.2
																					725	16.1
																					715	19.9
																					705	20.9
																					695	18.8
																					685	15.2
																					675	9.3
																					665	2.1
																					655	-3
																					645	-3.4
																					635	-1.5
																					625	-0.4
																					615	5.1
																					605	16
																					595	25.3
																					585	30.9
																					575	27.7
																					565	15.8
																					555	7
																					545	3.2
																					535	1.9
																					525	0
																					515	-3.8
																					505	-5.5
																					495	-3.2
																					485	-0.3
																					475	-0.3
																					465	-0.8
																					455	1.5
																					445	3.7
																					435	2.3
																					425	0.8
																					415	3.7
																					405	9.5
																					395	14.4
																					385	17.6
																					375	20.2
																					365	24.8
																					355	30.6
																					345	30.8
																					335	24.1
																					325	16.6
																					315	9.8
																					305	4.8
																					295	1.4
																					285	-2.3
																					275	-5.1
																					265	-5.6
																					255	-4.2
																					245	-0.7
																					235	6.7
																					225	17.8
																					215	26.1
																					205	27.3
																					195	28.3
																					185	34.4
																					175	45.3
																					165	45.9
																					155	28.9
																					145	15.2
																					135	14
																					125	21.5
																					115	30.5
																					105	37.5
																					95	48.7
																					85	55
																					75	40
																					65	27
																					55	28.7

## Sheet: NAO
NORTH ATLANTIC OSCILLATIONS
Ages BP	NAO index
316	1.04		Reference
321	0.64		Olsen, J., Anderson, N.J. & Knudsen, M.F.
326	0.23		Variability of the North Atlantic Oscillation over the past 5,200 years
331	-0.56		Nature Geoscience 5, 808-812 (2012).
336	-1.38
341	-2.15
346	-0.49
352	0.71
363	0.95
375	1.15
387	0.34
398	0.97
410	1.25
422	1.45
434	0.98
445	0.98
457	-0.05
468	0.09
480	0.78
492	0.12
503	-0.52
520	0.15
525	1.34
531	1.35
536	0.49
541	1.29
547	2
552	1.97
570	1.73
589	1.49
607	1.76
625	1.31
643	1.69
662	1.95
680	2.12
698	2.05
735	1.81
754	1.43
773	1.81
792	2
811	2.07
852	2.04
875	1.64
897	0.7
920	1.3
943	1.83
950	1.81
957	2.14
964	2.02
971	2.29
978	2.16
985	2.46
992	2.4
1000	2.23
1007	2.33
1012	2.26
1019	2.14
1031	1.88
1043	1.38
1056	1.38
1068	0.82
1080	0.81
1092	0.81
1104	1.58
1116	1.64
1128	1.64
1140	1.61
1152	1.94
1164	1.89
1176	1.83
1188	2.21
1200	2.05
1212	2.3
1224	2.11
1236	2.07
1248	2.57
1260	2.53
1272	2.75
1284	2.41
1296	2.46
1308	2.41
1319	1.98
1330	1.69
1340	1.47
1351	0.9
1362	0.68
1373	0.95
1384	1
1395	0.83
1405	-0.01
1416	0.01
1427	0.17
1438	0.42
1449	-0.08
1460	1.65
1470	1.84
1481	1.65
1493	2.15
1505	2.27
1517	2.08
1529	1.88
1542	1.73
1554	1.09
1566	0.84
1578	1.11
1590	1.32
1605	1.56
1626	1.95
1648	2
1669	1.77
1691	2.07
1713	1.45
1735	1.14
1756	0.61
1778	1.11
1799	1.26
1821	1.16
1842	1.17
1864	1.49
1886	1.07
1908	1.38
1929	1.54
1951	1.51
1972	1.54
1995	1.16
2016	1.03
2037	0.77
2058	-0.16
2079	-0.42
2100	-0.38
2121	-1.03
2142	-0.28
2164	0.71
2185	1.21
2206	1.38
2227	1.18
2248	1.41
2267	1.28
2290	1.17
2312	1.12
2335	0.9
2358	0.87
2381	0.18
2404	-1.87
2427	-1.97
2450	-1.99
2473	-1.39
2496	-2.22
2519	-0.19
2542	0.7
2565	0.75
2589	0.65
2612	-0.98
2635	-1.3
2658	-0.42
2681	-0.46
2704	-1.57
2727	-0.63
2750	-1.83
2773	-1.81
2796	0.18
2819	0.46
2842	0.24
2865	0.02
2888	0.24
2912	0.12
2935	-0.18
2958	-0.38
2981	0.01
3004	0.85
3030	1.07
3060	1.02
3088	1.29
3115	1.34
3141	1.24
3167	1.11
3193	0.99
3218	0.78
3249	0.57
3281	0.29
3312	-0.01
3343	-2.06
3374	-0.23
3405	-0.03
3436	0.5
3467	0.34
3498	0.63
3530	0.37
3561	0.18
3592	0
3623	0.52
3654	0.81
3685	1.05
3711	0.89
3732	0.39
3754	0.02
3776	0.39
3798	0.36
3819	0.43
3841	0.36
3863	0.14
3885	0.4
3906	0.26
3928	0.34
3950	-0.32
3972	0.27
3992	0.1
4012	0.12
4032	0.07
4052	0.4
4072	0.45
4092	0.78
4111	0.49
4136	0.02
4160	0.18
4185	0.35
4210	0.28
4235	0.19
4259	-0.37
4284	-0.17
4308	-0.02
4333	0.4
4357	0.87
4382	0.75
4407	0.59
4432	0.72
4456	0.93
4481	1.58
4505	1.6
4529	1.88
4554	1.75
4579	1.53
4603	1.27
4628	1.24
4652	1.32
4677	1.53
4701	1.78
4726	1.52
4750	1.31
4775	1.09
4800	1.02
4825	0.76
4849	1.2
4874	1.12
4898	0.94
4923	0.94
4947	0.92
4972	1.27
4997	1.14
5022	1.04
5046	0.69
5071	0.83
5095	0.78
5120	0.58
5146	0.45
5171	0.53
5196	0.65
